# Supplementary material for: CEFEPIME/ENMETAZOBACTAM: Physicochemical Stability of a Novel β-Lactam/β-Lactamase Inhibitor Combination in Syringes and Elastomeric Devices
Source: Antibiotics (Basel). 2026 Jan 23;15(2):114. doi: 10.3390/antibiotics15020114 (PMC12937291; doi:10.3390/antibiotics15020114)
Supplement: Supplementary file 1 [file antibiotics-15-00114-s001.zip]

Archive with 1 entries (1 files):
- antibiotics-4094315-supplementary.pdf
